# Supplementary material for: TNF is a potential therapeutic target to suppress prostatic inflammation and hyperplasia in autoimmune disease
Source: Nat Commun. 2022 Apr 19;13:2133. doi: 10.1038/s41467-022-29719-1 (PMC9018703; doi:10.1038/s41467-022-29719-1)
Supplement: Supplementary file 4 — Supplementary Data 1 [file 41467_2022_29719_MOESM4_ESM.xlsx]

## Sheet: Sheet1
Supplementary Data 1. Combinations of AI diseases in patients with an AI disease diagnosis prior to BPH diagnosis (n=9,274).
The number of patients with each combination of AI diseases are listed.
AI condition(s)	Number of patients
Psoriasis	2487
Psoriasis + Other	94
Psoriasis + Lupus	3
Psoriasis + Lupus + Other	2
Psoriasis + Ankylosing Spondylitis	18
Psoriasis + Ankylosing Spondylitis + Other	1
Psoriasis + Hashimotos Thyroiditis	12
Psoriasis + Celiac Disease	15
Psoriasis + Celiac Disease + Other	2
Psoriasis + Multiple Sclerosis (MS)	6
Psoriasis + Crohns	17
Psoriasis + Crohns + Other	1
Psoriasis + Crohns + Ankylosing Spondylitis	2
Psoriasis + Crohns + Hashimotos Thyroiditis	1
Psoriasis + Crohns + Celiac Disease	1
Psoriasis + Type I Diabetes (T1D)	29
Psoriasis + T1D + Other	2
Psoriasis + Ulcerative Colitis (UC)	28
Psoriasis + UC + Other	3
Psoriasis + UC + Crohns	8
Psoriasis + UC + Crohns + Other	1
Psoriasis + UC + Crohns + Ankylosing Spondylitis	1
Psoriasis + Rheumatoid Arthritis (RA)	132
Psoriasis + RA + Other	16
Psoriasis + RA + Lupus + Other	2
Psoriasis + RA + Ankylosing Spondylitis	7
Psoriasis + RA + Celiac Disease + Lupus	1
Psoriasis + RA + MS	2
Psoriasis + RA + MS + Other	1
Psoriasis + RA + Crohns	3
Psoriasis + RA + Crohns + Lupus	1
Psoriasis + RA + UC	2
Psoriasis + RA + UC + Other	1
Psoriasis + RA + UC + Ankylosing Spondylitis	1
RA	1000
RA + Other	119
RA + Lupus	13
RA + Lupus + Other	5
RA + Ankylosing Spondylitis	26
RA + Ankylosing Spondylitis + Other	1
RA + Hashimotos Thyroiditis	7
RA + Hashimotos Thyroiditis + Other	2
RA + Celiac Disease	7
RA + Celiac Disease + Other	1
RA + Celiac Disease + Hashimotos Thyroiditis + Other	1
RA + MS	2
RA + MS + Celiac Disease + Lupus + Other	1
RA + Crohns	17
RA + Crohns + Other	1
RA + Crohns + Lupus + Other	2
RA + Crohns + Ankylosing Spondylitis	1
RA + T1D	9
RA + T1D + Other	1
RA + T1D + Lupus	1
RA + T1D + Ankylosing Spondylitis + Other	1
RA + UC	19
RA + UC + Other	1
RA + UC + Lupus + Other	1
RA + UC +Ankylosing Spondylitis	2
RA + UC + Hashimotos Thyroiditis + Other	1
RA + UC + Crohns	3
RA + UC + Crohns + Other	2
RA + UC + Crohns + Lupus + Other	1
RA + UC + T1D	1
UC	682
UC + Other	24
UC + Lupus	1
UC + Ankylosing Spondylitis	8
UC + Hashimotos Thyroiditis	2
UC + Hashimotos Thyroiditis + Other	1
UC + Celiac Disease	4
UC + MS	1
UC + Crohns	148
UC + Crohns + Other	25
UC + Crohns + Ankylosing Spondylitis	3
UC + Crohns + Ankylosing Spondylitis + Other	1
UC + T1D	10
UC + T1D + Crohns	1
UC + T1D + Crohns + Celiac Disease	1
T1D	737
T1D + Other	56
T1D + Lupus + Other	1
T1D + Ankylosing Spondylitis	4
T1D + Hashimotos Thyroiditis	22
T1D + Hashimotos Thyroiditis + Other	1
T1D + Celiac Disease	9
T1D + Celiac Disease + Hashimotos Thyroiditis	1
T1D + MS	4
T1D + MS + Other	1
T1D + Crohns	3
T1D + Crohns + Other	1
Crohns	577
Crohns + Other	40
Crohns + Lupus	1
Crohns + Lupus + Other	1
Crohns + Ankylosing Spondylitis	11
Crohns + Hashimotos Thyroiditis	7
Crohns + Celiac Disease	3
Crohns + MS	2
Crohns + MS + Other	2
MS	296
MS + other	27
MS + Ankylosing Spondylitis	1
MS + Hashimotos Thyroiditis	1
MS + Celiac Disease	4
Celiac Disease	262
Celiac Disease + Other	16
Celiac Disease + Lupus + Other	1
Celiac Disease + Hashimotos Thyroiditis	2
Celiac Disease + Hashimotos Thyroiditis + Other	1
Hashimotos Thyroiditis	254
Hashimotos Thyroiditis + Other	11
Hashimotos Thyroiditis + Lupus	1
Ankylosing Spondylitis	168
Ankylosing Spondylitis + Other	6
Ankylosing Spondylitis + Lupus	1
Lupus	64
Lupus + Other	13
Other	1597
Total	9274
