# Supplementary material for: TNF is a potential therapeutic target to suppress prostatic inflammation and hyperplasia in autoimmune disease
Source: Nat Commun. 2022 Apr 19;13:2133. doi: 10.1038/s41467-022-29719-1 (PMC9018703; doi:10.1038/s41467-022-29719-1)
Supplement: Supplementary file 6 — Source Data [file 41467_2022_29719_MOESM6_ESM.xlsx]

## Sheet: Figure 2b
Figure 2b
% CD45 cells (gated on viable cells)
Analyzed by flow cytometry
	Patient ID
Small	003	004	006	007	008	009	010	1144	013	1196
	36.18	19.31	25.67	22.38	12.68	30.97	29.32	37.51	14.96	23.40
	Patient ID
Large	766	012	1157	1195	1338	1344	0118	1579	1367	1421
	69.36	32.60	19.65	58.00	34.37	38.90	60.55	49.82	46.70	37.60

## Sheet: Figure 3a
Figure 3a
Pb-PRL mice
Ventral Prostate Volume via ultrasound
PBS Control treated mice
	Week:	0	4	8	12
1	B109 A	100	94.7933	97.7777	100.268
2	B110 A	100	75.527	77.3535
3	B149 A	100	126.926	112.346	125.533
4	B155 A	100	116.865	106.863	110.327
5	B159 A	100	97.0504	102.922	103.942
6	B167 A	100	59.9878	53.9068	48.1062
Etanercept-treated mice
	Week:	0	4	8	12
1	B137 B	100	85.7862	67.4781	60.4811
2	B152 B	100	90.9285	83.658	79.4019
3	B157 B	100	85.8676	81.074	84.039
4	B166 B	100	83.6483	77.9201	69.6232
5	B173 B	100	69.7071	47.5275	43.8031

## Sheet: Figure 3c
Figure 3c
Pb-PRL mice		5 mice per group
Ki67		Y-axis = % positive epithelial cells
Control					Etanercept
1	2	3	4	5	1	2	3	4	5
19.8529	35.7724	22.2222	37.5	23.1707	21.2766	21.4286	12.7907	7.77778	6.89655
26.8519	29	16.3265	29.2683	23.4375	19.4444	8.18182	12.6761	8.19672	10.2041
20	29.1667	12.8	33.3333	33.3333	20.4918	17.9775	13.3333	24.4186	4.7619

## Sheet: Figure 4c
Figure 4c
NOD mice		Y-axis = % positive epithelial cells
Ki67
Control								Etanercept
1	2	3	4	5	6	7	8	1	2	3	4	5	6	7	8	9	10	11	12
40.5405	25.1366	14.6739	26.2712	22.8261	20	14.1026	29.3103	1.53061	27.2059	11.4754	13.9535	4.87805	11.1111	3.1746	2.32558	16.129	3.27869	9.61538	9.70149
37.3737	31.3869	23.4568	35.8209	16.4706	20.8333	20.6522	8.95522	19.2547	24.1758	4.05405	10.1266	8.19672	18.3333	6.41026	2.53165	5.88235	1.85185	14.2857	3.40136
35.9223	26.6055	16.8033	27.0588	24.359	14.9254	8.4507	40.3846	11.8519	28.7129	7.01754	9.42623	5.21739	17.3077	7.77778	9.67742	2.47934	2.22222	10.5263	4.81928

## Sheet: Figure 4e
Figure 4e
NOD mice		Y-axis = % of immune cells/field
F4/80 IHC
Control								Etanercept
1	2	3	4	5	6	7	8	1	2	3	4	5	6	7	8	9	10	11	12
54.0984	42.5532	29.6875	64.1304	21.6216	37.8049	59.1837	29.0909	13.0719	17.8571	14.0496	0	12.5	53.8462	17.3913	23.5294	40.4762	8.33333	14.2857	0
26.8182	56.1538	29.6053	56.8182	33.3333	29.6703	73.8095	25.9259	16.4216	12.6984	13.75	0	13.6364	17.6471	14.2857	14.7541	17.5926	0	10	0
	56.2842	22.2222	52.381	22.5	35.4839	61.6667	11.8644	12.5			0	9.09091	30	13.1579	11.1111	13.1579	14.2857	10.2564	0

## Sheet: Figure 4g
Figure 4g
NOD mice		Y-axis = % positive epithelial cells
phospho-p65 IHC
Control								Etanercept
1	2	3	4	5	6	7	8	1	2	3	4	5	6	7	8	9	10	11	12
44.0678	23.4043	26.7241	27.9412	52.5	18.75	44.5783	20.8054	7.44681	2.53165	9.1954	7.97101	6.12245	3.05677	5.14706	3.57143	7.8125	2.34375	2.08333	5.61224
40.6593	25.4902	19.8347	19.2	47.482	24.7312	17.7419	25.4438	11.2994	14.6067	6.54762	3.62694	6.25	5.85106	5.06329	2.98507	2.5641	2.87081	7.31707	15.1515
43.5897	8.87097	18.6047	19.2982	37.5	14.5161	21.0526	16.2791	26.3566	20.1299	2.16216	9.21986	6.38298	9.91736	3.65854	6.12245	2.17391	3.64964	10.6383	14.6341

## Sheet: Figure 5b
Figure 5b
NOD prostate bulk RNA-seq
KEGG analysis of etanercept-treated versus control mice
Upregulated Pathway	Dopaminergic synapse	cAMP signaling pathway	Axon guidance	Phosphatidylinositol signaling system	Glucagon signaling pathway	cGMP-PKG signaling pathway	Hypertrophic cardiomyopathy (HCM)	Inositol phosphate metabolism	Vascular smooth muscle contraction	Oxytocin signaling pathway	Focal adhesion	Regulation of actin cytoskeleton
-LOG(padj)	1.37903	1.37903	1.62683	1.62683	1.71441	1.79425	1.91446	2.46492	2.46492	3.52162	3.52162	3.52162

## Sheet: Figure 5c
Figure 5c
NOD prostate bulk RNA-seq
KEGG analysis of etanercept-treated versus control mice
Downregulated Pathway	Hematopoietic cell lineage	Th1 and Th2 cell differentiation	Phagosome	Prion diseases	Type I diabetes mellitus	Proteasome	Graft-versus-host disease	Allograft rejection	Autoimmune thyroid disease	Osteoclast differentiation	Human T-cell leukemia virus 1 infection	Leishmaniasis	Epstein-Barr virus infection	Th17 cell differentiation	Herpes simplex infection	Primary immunodeficiency	Intestinal immune network for IgA prod.	Non-alcoholic fatty liver disease	Staphylococcus aureus infection	Spliceosome	Antigen processing and presentation	Ribosome
-LOG(padj)	1.3959	1.46337	1.48986	1.56789	1.66495	1.85019	1.89841	1.94739	1.94739	1.94739	1.94739	2.15365	2.4849	2.49992	2.56471	2.56471	2.56471	2.56471	5.38006	5.38006	5.38006	10.8165

## Sheet: Figure 6a
Figure 6a
Primary Fibroblast Growth Assays
Crystal Violet absorbance
Patient 376
	Treatment group
Days	Control						1 ng/mL TNF						10 ng/mL TNF
0	0.1468	0.1511	0.162	0.1611	0.169		0.1296	0.1459	0.142	0.1612	0.1672		0.136	0.1347	0.1435	0.1456	0.1495
1
2
3	0.1453	0.1444	0.141	0.1404	0.136	0.1323	0.2022	0.1974	0.1871	0.2007	0.1641	0.1576	0.2056	0.2193	0.2125	0.1904	0.2115	0.2026
4	0.2224	0.1713	0.1448	0.1496	0.1395	0.1295	0.2225	0.2172	0.196	0.1992	0.2013	0.1926	0.2421	0.2094	0.226	0.2572	0.2226	0.2117
5
6	0.177	0.1945	0.1574	0.1593	0.151	0.1332	0.2679	0.2379	0.2483	0.2288	0.1942	0.2214	0.3118	0.2986	0.2971	0.2631	0.2875	0.3117
Patient 1579
	Treatment Group
Days	Control						1 ng/mL TNF						10 ng/mL TNF
0	0.1716	0.164	0.1452	0.1531	0.1595	0.1608	0.1538	0.1683	0.1633	0.1633	0.1613	0.1697	0.1603	0.1666	0.1594	0.1597	0.1502	0.1633
1
2
3	0.1234	0.1244	0.1322	0.1254	0.143	0.1457	0.1368	0.1388	0.1282	0.1405	0.1271	0.1436	0.1483	0.1503	0.1384	0.1382	0.1396	0.1409
4	0.1585	0.1448	0.1308	0.1276	0.1394	0.1464	0.187	0.1868	0.1639	0.1665	0.1658	0.175	0.177	0.1755	0.175	0.1678	0.1798	0.1977
5
6	0.1769	0.1756	0.1566	0.1457	0.1499	0.1432	0.1994	0.1953	0.175	0.1815	0.1908	0.1812	0.2282	0.2403	0.2144	0.2003	0.216	0.2349
Patient 012
	Treatment group
Days	Control						1 ng/mL TNF						10 ng/mL TNF
0	0.1708	0.173	0.1732	0.1934	0.1935	0.1694	0.171	0.1818	0.2005	0.1987	0.1926	0.1954	0.2103	0.1975	0.1964	0.177	0.1777	0.1727
1
2
3	0.2571	0.2508	0.2149	0.213	0.19	0.179	0.3023	0.3318	0.2769	0.2997	0.2771	0.2666	0.3059	0.287	0.3162	0.2847	0.3057	0.2935
4	0.2275	0.2259	0.2116	0.2018	0.2129	0.1861	0.3334	0.3718	0.3681	0.3402	0.3181	0.2759	0.3589	0.3596	0.366	0.3542	0.344	0.3081
5
6	0.1829	0.1752	0.167	0.1808	0.1759	0.1647	0.3129	0.3055	0.3166	0.3047	0.302	0.2846	0.3951	0.366	0.3473	0.3457	0.3385	0.3526
Patient 1531
	Treatment Group
Days	Control						1 ng/mL TNF						10 ng/mL TNF
0	0.0728	0.073	0.073	0.0789	0.0679	0.0717	0.0756	0.0709	0.0747	0.0753	0.0727	0.0797	0.0721	0.0714	0.0718	0.07	0.0782	0.0723
1
2
3	0.1106	0.1037	0.0906	0.096	0.094	0.1009	0.1057	0.1171	0.1097	0.1076	0.1106	0.104	0.1122	0.114	0.1276	0.1248	0.1192	0.12
4
5	0.1404	0.1267	0.1267	0.1197	0.1175	0.1167	0.1577	0.1469	0.1505	0.1567	0.1406	0.1275	0.1501	0.1583	0.1724	0.1557	0.1521	0.1452
6	0.1216	0.1197	0.1065	0.1146	0.0999	0.1081	0.1556	0.16	0.1347	0.1363	0.1283	0.1298	0.1575	0.1645	0.1529	0.166	0.1488	0.1592

## Sheet: Figure 6b
Figure 6b
Primary Fibroblast Growth Assays
Crystal Violet absorbance
Patient 376
	Treatment Group
Days	Control						M1 CM						M2 CM						M1 CM + anti-TNF						M2 CM + anti-TNF
0	0.1468	0.1511	0.162	0.1611	0.169		0.1529	0.1581	0.1583	0.1559	0.1742		0.1379	0.1499	0.1695	0.1451	0.1492		0.124	0.1295	0.1446	0.1615	0.1665		0.1423	0.1408	0.1384	0.1448	0.1637
1
2
3	0.1453	0.1444	0.141	0.1404	0.136	0.1323	0.1868	0.1847	0.1793	0.1898	0.1587	0.1547	0.1711	0.1675	0.1697	0.1739	0.1502	0.144	0.1879	0.1879	0.2222	0.2164	0.1609	0.1674	0.1607	0.1451	0.1535	0.1762	0.1673	0.1639
4	0.2224	0.1713	0.1448	0.1496	0.1395	0.1295	0.2082	0.2007	0.1946	0.1969	0.18	0.1814	0.1884	0.1715	0.1744	0.1797	0.1649	0.1466	0.2085	0.202	0.1957	0.1911	0.2225	0.1895	0.1609	0.1717	0.1614	0.1616	0.1684	0.1433
5
6	0.177	0.1945	0.1574	0.1593	0.151	0.1332	0.2668	0.3049	0.2443	0.2469	0.2215	0.2008	0.217	0.209	0.1908	0.1852	0.171	0.1706	0.2174	0.2121	0.2149	0.2134	0.2148	0.1906	0.169	0.164	0.1638	0.1502	0.1528	0.1608
Patient 1579
	Treatment Group
Days	Control						M1 CM						M2 CM						M1 CM + anti-TNF						M2 CM + anti-TNF
0	0.1716	0.164	0.1452	0.1531	0.1595	0.1608	0.1618	0.1685	0.1621	0.1505	0.1464	0.1718	0.1716	0.164	0.1452	0.1531	0.1595	0.1608	0.1538	0.1683	0.1633	0.1633	0.1613	0.1697	0.1603	0.1666	0.1594	0.1597	0.1502	0.1633
1
2
3	0.1234	0.1244	0.1322	0.1254	0.143	0.1457	0.1739	0.1693	0.1498	0.153	0.1743	0.1938	0.1569	0.1734	0.154	0.1475	0.1667	0.1691	0.1502	0.1591	0.1407	0.1338	0.1324	0.1635	0.1483	0.1454	0.152	0.137	0.1272	0.1345
4	0.1585	0.1448	0.1308	0.1276	0.1394	0.1464	0.2126	0.217	0.1902	0.2135	0.2233	0.2334	0.2035	0.2092	0.197	0.1993	0.2222	0.2231	0.1881	0.1682	0.1811	0.1791	0.1994	0.2093	0.1753	0.1741	0.1646	0.1776	0.2007	0.1962
5
6	0.1769	0.1756	0.1566	0.1457	0.1499	0.1432	0.2819	0.2576	0.2743	0.2426	0.2703	0.2562	0.2367	0.2478	0.2467	0.2367	0.2226	0.224	0.2243	0.2388	0.2331	0.2214	0.1926	0.2025	0.2011	0.2318	0.1973	0.17	0.2131	0.2193
Patient 012
	Treatment Group
Days	Control						M1 CM						M2 CM						M1 CM + anti-TNF						M2 CM + anti-TNF
0	0.1708	0.173	0.1732	0.1934	0.1935	0.1694	0.1965	0.1772	0.1881	0.2067	0.2035	0.1948	0.1654	0.1731	0.1815	0.2236	0.2056	0.1892	0.186	0.1932	0.2018	0.1924	0.1728	0.1714	0.1941	0.186	0.1911	0.1951	0.1879	0.1644
1
2
3	0.2571	0.2508	0.2149	0.213	0.19	0.179	0.3473	0.325	0.3115	0.28	0.2668	0.2485	0.2586	0.253	0.2614	0.2395	0.2254	0.2215	0.2911	0.2846	0.2794	0.26	0.2551	0.2623	0.2541	0.2387	0.2347	0.2312	0.2237	0.198
4	0.2275	0.2259	0.2116	0.2018	0.2129	0.1861	0.3306	0.3192	0.336	0.3054	0.3018	0.2797	0.251	0.266	0.2844	0.2532	0.2467	0.2193	0.2811	0.3146	0.3217	0.3261	0.289	0.3048	0.2433	0.2447	0.2651	0.2514	0.2366	0.2191
5
6	0.1829	0.1752	0.167	0.1808	0.1759	0.1647	0.2061	0.3047	0.3051	0.3074	0.3002	0.2788	0.2259	0.236	0.2142	0.226	0.2142	0.199	0.2856	0.299	0.2925	0.2997	0.3076	0.2499	0.1962	0.1953	0.2099	0.202	0.199	0.1847
Patient 1531
	Treatment Group
Days	Control						M1 CM						M2 CM						M1 CM + anti-TNF						M2 CM + anti-TNF
0	0.0728	0.073	0.073	0.0789	0.0679	0.0717	0.0699	0.0747	0.0751	0.0781	0.0716	0.0722	0.0727	0.0705	0.0762	0.0731	0.0693	0.0751	0.0688	0.0714	0.0748	0.0708	0.0677	0.0701	0.0727	0.071	0.068	0.0682	0.0708	0.0679
1
2
3	0.1106	0.1037	0.0906	0.096	0.094	0.1009	0.125	0.1318	0.1372	0.1279	0.1342	0.1218	0.1387	0.1477	0.1465	0.1387	0.1358	0.1203	0.1157	0.1269	0.136	0.1233	0.1215	0.1099	0.1337	0.1315	0.1335	0.134	0.1323	0.1244
4
5	0.1404	0.1267	0.1267	0.1197	0.1175	0.1167	0.2196	0.2071	0.202	0.2102	0.1968	0.1658	0.1842	0.1929	0.2043	0.2041	0.1857	0.184	0.2233	0.172	0.1967	0.1859	0.1762	0.1365	0.2131	0.1873	0.1831	0.1764	0.1803	0.1717
6	0.1216	0.1197	0.1065	0.1146	0.0999	0.1081	0.1948	0.1846	0.188	0.1959	0.184	0.1679	0.1898	0.1893	0.1845	0.1929	0.1838	0.192	0.187	0.1831	0.178	0.1787	0.1814	0.1787	0.1915	0.1746	0.1689	0.1618	0.1664	0.1795

[truncated: 24 more sheets: Figure 7b, Figure 7d, Figure 7f, Supplementary Figure 5a, Supplementary Figure 5b, Supplementary Figure 5c, Supplementary Figure 5d, Supplementary Figure 6a, Supplementary Figure 6b, Supplementary Figure 6c, Supplementary Figure 6d, Supplementary Figure 9b, Supplementary Figure 9d, Supplementary Figure 10a, Supplementary Figure 10b, Supplementary Figure 14a, Supplementary Figure 14b, Supplementary Figure 14c, Supplementary Figure 15a, Supplementary Figure 15b …]
